# Supplementary material for: A nomogram for predicting sepsis-associated delirium: a retrospective study in MIMIC III
Source: BMC Med Inform Decis Mak. 2023 Sep 15;23:184. doi: 10.1186/s12911-023-02282-5 (PMC10503010; doi:10.1186/s12911-023-02282-5)
Supplement: Supplementary file 1 — Additional file 1: ICD-9 codes for excluding diagnosis [file 12911_2023_2282_MOESM1_ESM.csv]

Aditional file 1. ICD-9 codes for excluding diagnosis
ICD9-code	Description
80016	Closed fracture of vault of skull with cerebral laceration and contusion, with loss of consciousness of unspecified duration
80019	Closed fracture of vault of skull with cerebral laceration and contusion, with concussion, unspecified
80020	Closed fracture of vault of skull with subarachnoid, subdural, and extradural hemorrhage, unspecified state of consciousness
80021	Closed fracture of vault of skull with subarachnoid, subdural, and extradural hemorrhage, with no loss of consciousness
80022	Closed fracture of vault of skull with subarachnoid, subdural, and extradural hemorrhage, with brief [less than one hour] loss of consciousness
80023	Closed fracture of vault of skull with subarachnoid, subdural, and extradural hemorrhage, with moderate [1-24 hours] loss of consciousness
80024	Closed fracture of vault of skull with subarachnoid, subdural, and extradural hemorrhage, with prolonged [more than 24 hours] loss of consciousness and return to pre-existing conscious level
80025	Closed fracture of vault of skull with subarachnoid, subdural, and extradural hemorrhage, with prolonged [more than 24 hours] loss of consciousness, without return to pre-existing conscious level
80026	Closed fracture of vault of skull with subarachnoid, subdural, and extradural hemorrhage, with loss of consciousness of unspecified duration
80029	Closed fracture of vault of skull with subarachnoid, subdural, and extradural hemorrhage, with concussion, unspecified
80030	Closed fracture of vault of skull with other and unspecified intracranial hemorrhage, unspecified state of consciousness
831	Closed fracture of vault of skull with other and unspecified intracranial hemorrhage, with no loss of consciousness
832	Closed fracture of vault of skull with other and unspecified intracranial hemorrhage, with brief [less than one hour] loss of consciousness
833	Closed fracture of vault of skull with other and unspecified intracranial hemorrhage, with moderate [1-24 hours] loss of consciousness
834	Closed fracture of vault of skull with other and unspecified intracranial hemorrhage, with prolonged [more than 24 hours] loss of consciousness and return to pre-existing conscious level
835	Closed fracture of vault of skull with other and unspecified intracranial hemorrhage, with prolonged [more than 24 hours] loss of consciousness, without return to pre-existing conscious level
836	Closed fracture of vault of skull with other and unspecified intracranial hemorrhage, with loss of consciousness of unspecified duration
8129	Closed fracture of base of skull with subarachnoid, subdural, and extradural hemorrhage, with concussion, unspecified
813	Closed fracture of base of skull with other and unspecified intracranial hemorrhage, unspecified state of consciousness
8131	Closed fracture of base of skull with other and unspecified intracranial hemorrhage, with no loss of consciousness
8132	Closed fracture of base of skull with other and unspecified intracranial hemorrhage, with brief [less than one hour] loss of consciousness
8133	Closed fracture of base of skull with other and unspecified intracranial hemorrhage, with moderate [1-24 hours] loss of consciousness
8134	Closed fracture of base of skull with other and unspecified intracranial hemorrhage, with prolonged [more than 24 hours] loss of consciousness and return to pre-existing conscious level
8135	Closed fracture of base of skull with other and unspecified intracranial hemorrhage, with prolonged [more than 24 hours] loss of consciousness, without return to pre-existing conscious level
8136	Closed fracture of base of skull with other and unspecified intracranial hemorrhage, with loss of consciousness of unspecified duration
8139	Closed fracture of base of skull with other and unspecified intracranial hemorrhage, with concussion, unspecified
814	Closed fracture of base of skull with intracranial injury of other and unspecified nature, unspecified state of consciousness
8141	Closed fracture of base of skull with intracranial injury of other and unspecified nature, with no loss of consciousness
8142	Closed fracture of base of skull with intracranial injury of other and unspecified nature, with brief [less than one hour] loss of consciousness
8143	Closed fracture of base of skull with intracranial injury of other and unspecified nature, with moderate [1-24 hours] loss of consciousness
8144	Closed fracture of base of skull with intracranial injury of other and unspecified nature, with prolonged [more than 24 hours) loss of consciousness and return to pre-existing conscious level
8145	Closed fracture of base of skull with intracranial injury of other and unspecified nature, with prolonged [more than 24 hours] loss of consciousness, without return to pre-existing conscious level
8146	Closed fracture of base of skull with intracranial injury of other and unspecified nature, with loss of consciousness of unspecified duration
8149	Closed fracture of base of skull with intracranial injury of other and unspecified nature, with concussion, unspecified
815	Open fracture of base of skull without mention of intracranial injury, unspecified state of consciousness
8151	Open fracture of base of skull without mention of intracranial injury, with no loss of consciousness
8152	Open fracture of base of skull without mention of intracranial injury, with brief [less than one hour] loss of consciousness
8153	Open fracture of base of skull without mention of intracranial injury, with moderate [1-24 hours] loss of consciousness
8154	Open fracture of base of skull without mention of intracranial injury, with prolonged [more than 24 hours] loss of consciousness and return to pre-existing conscious level
8155	Open fracture of base of skull without mention of intracranial injury, with prolonged [more than 24 hours] loss of consciousness, without return to pre-existing conscious level
8156	Open fracture of base of skull without mention of intracranial injury, with loss of consciousness of unspecified duration
8159	Open fracture of base of skull without mention of intracranial injury, with concussion, unspecified
816	Open fracture of base of skull with cerebral laceration and contusion, unspecified state of consciousness
8161	Open fracture of base of skull with cerebral laceration and contusion, with no loss of consciousness
8162	Open fracture of base of skull with cerebral laceration and contusion, with brief [less than one hour] loss of consciousness
8163	Open fracture of base of skull with cerebral laceration and contusion, with moderate [1-24 hours] loss of consciousness
8164	Open fracture of base of skull with cerebral laceration and contusion, with prolonged [more than 24 hours] loss of consciousness and return to pre-existing conscious level
8165	Open fracture of base of skull with cerebral laceration and contusion, with prolonged [more than 24 hours] loss of consciousness, without return to pre-existing conscious level
8166	Open fracture of base of skull with cerebral laceration and contusion, with loss of consciousness of unspecified duration
8169	Open fracture of base of skull with cerebral laceration and contusion, with concussion, unspecified
817	Open fracture of base of skull with subarachnoid, subdural, and extradural hemorrhage, unspecified state of consciousness
8171	Open fracture of base of skull with subarachnoid, subdural, and extradural hemorrhage, with no loss of consciousness
8172	Open fracture of base of skull with subarachnoid, subdural, and extradural hemorrhage, with brief [less than one hour] loss of consciousness
8173	Open fracture of base of skull with subarachnoid, subdural, and extradural hemorrhage, with moderate [1-24 hours] loss of consciousness
85154	Cerebellar or brain stem contusion with open intracranial wound, with prolonged [more than 24 hours] loss of consciousness and return
85155	Cerebellar or brain stem contusion with open intracranial wound, with prolonged [more than 24 hours] loss of consciousness without return to pre-existing conscious level
85156	Cerebellar or brain stem contusion with open intracranial wound, with loss of consciousness of unspecified duration
85159	Cerebellar or brain stem contusion with open intracranial wound, with concussion, unspecified
8516	Cerebellar or brain stem laceration without mention of open intracranial wound, unspecified state of consciousness
85161	Cerebellar or brain stem laceration without mention of open intracranial wound, with no loss of consciousness
85162	Cerebellar or brain stem laceration without mention of open intracranial wound, with brief [less than 1 hour] loss of consciousness
85163	Cerebellar or brain stem laceration without mention of open intracranial wound, with moderate [1-24 hours] loss of consciousness
85164	Cerebellar or brain stem laceration without mention of open intracranial wound, with prolonged [more than 24 hours] loss of consciousness and return to pre-existing conscious level
85165	Cerebellar or brain stem laceration without mention of open intracranial wound, with prolonged [more than 24 hours] loss of consciousness without return to pre-existing conscious level
85166	Cerebellar or brain stem laceration without mention of open intracranial wound, with loss of consciousness of unspecified duration
85169	Cerebellar or brain stem laceration without mention of open intracranial wound, with concussion, unspecified
8517	Cerebellar or brain stem laceration with open intracranial wound, unspecified state of consciousness
85171	Cerebellar or brain stem laceration with open intracranial wound, with no loss of consciousness
85172	Cerebellar or brain stem laceration with open intracranial wound, with brief [less than one hour] loss of consciousness
85173	Cerebellar or brain stem laceration with open intracranial wound, with moderate [1-24 hours] loss of consciousness
85174	Cerebellar or brain stem laceration with open intracranial wound, with prolonged [more than 24 hours] loss of consciousness and return to pre-existing conscious level
85175	Cerebellar or brain stem laceration with open intracranial wound, with prolonged [more than 24 hours] loss of consciousness without return to pre-existing conscious level
85176	Cerebellar or brain stem laceration with open intracranial wound, with loss of consciousness of unspecified duration
85179	Cerebellar or brain stem laceration with open intracranial wound, with concussion, unspecified
8518	Other and unspecified cerebral laceration and contusion, without mention of open intracranial wound, unspecified state of consciousness
85181	Other and unspecified cerebral laceration and contusion, without mention of open intracranial wound, with no loss of consciousness
85182	Other and unspecified cerebral laceration and contusion, without mention of open intracranial wound, with brief [less than one hour] loss of consciousness
85183	Other and unspecified cerebral laceration and contusion, without mention of open intracranial wound, with moderate [1-24 hours] loss of consciousness
85184	Other and unspecified cerebral laceration and contusion, without mention of open intracranial wound, with prolonged [more than 24 hours] loss of consciousness and return to pre- existing conscious level
85185	Other and unspecified cerebral laceration and contusion, without mention of open intracranial wound, with prolonged [more than 24 hours] loss of consciousness without return to pre-existing conscious level
85186	Other and unspecified cerebral laceration and contusion, without mention of open intracranial wound, with loss of consciousness of unspecified duration
85189	Other and unspecified cerebral laceration and contusion, without mention of open intracranial wound, with concussion, unspecified
8519	Other and unspecified cerebral laceration and contusion, with open intracranial wound, unspecified state of consciousness
85191	Other and unspecified cerebral laceration and contusion, with open intracranial wound, with no loss of consciousness
85192	Other and unspecified cerebral laceration and contusion, with open intracranial wound, with brief [less than one hour] loss of consciousness
839	Closed fracture of vault of skull with other and unspecified intracranial hemorrhage, with concussion, unspecified
84	Closed fracture of vault of skull with intracranial injury of other and unspecified nature, unspecified state of consciousness
841	Closed fracture of vault of skull with intracranial injury of other and unspecified nature, with no loss of consciousness
842	Closed fracture of vault of skull with intracranial injury of other and unspecified nature, with brief [less than one hour] loss of consciousness
843	Closed fracture of vault of skull with intracranial injury of other and unspecified nature, with moderate [1-24 hours] loss of consciousness
844	Closed fracture of vault of skull with intracranial injury of other and unspecified nature, with prolonged [more than 24 hours] loss of consciousness and return to pre-existing conscious level
845	Closed fracture of vault of skull with intracranial injury of other and unspecified nature, with prolonged [more than 24 hours] loss of consciousness, without return to pre-existing conscious level
846	Closed fracture of vault of skull with intracranial injury of other and unspecified nature, with loss of consciousness of unspecified duration
849	Closed fracture of vault of skull with intracranial injury of other and unspecified nature, with concussion, unspecified
85	Open fracture of vault of skull without mention of intracranial injury, unspecified state of consciousness
851	Open fracture of vault of skull without mention of intracranial injury, with no loss of consciousness
852	Open fracture of vault of skull without mention of intracranial injury, with brief [less than one hour] loss of consciousness
853	Open fracture of vault of skull without mention of intracranial injury, with moderate [1-24 hours] loss of consciousness
854	Open fracture of vault of skull without mention of intracranial injury, with prolonged [more than 24 hours] loss of consciousness and return to pre-existing conscious level
855	Open fracture of vault of skull without mention of intracranial injury, with prolonged [more than 24 hours] loss of consciousness, without return to pre-existing conscious level
856	Open fracture of vault of skull without mention of intracranial injury, with loss of consciousness of unspecified duration
859	Open fracture of vault of skull without mention of intracranial injury, with concussion, unspecified
86	Open fracture of vault of skull with cerebral laceration and contusion, unspecified state of consciousness
861	Open fracture of vault of skull with cerebral laceration and contusion, with no loss of consciousness
862	Open fracture of vault of skull with cerebral laceration and contusion, with brief [less than one hour] loss of consciousness
863	Open fracture of vault of skull with cerebral laceration and contusion, with moderate [1-24 hours] loss of consciousness
864	Open fracture of vault of skull with cerebral laceration and contusion, with prolonged [more than 24 hours] loss of consciousness and return to pre-existing conscious level
865	Open fracture of vault of skull with cerebral laceration and contusion, with prolonged [more than 24 hours] loss of consciousness, without return to pre-existing conscious level
866	Open fracture of vault of skull with cerebral laceration and contusion, with loss of consciousness of unspecified duration
869	Open fracture of vault of skull with cerebral laceration and contusion, with concussion, unspecified
87	Open fracture of vault of skull with subarachnoid, subdural, and extradural hemorrhage, unspecified state of consciousness
871	Open fracture of vault of skull with subarachnoid, subdural, and extradural hemorrhage, with no loss of consciousness
872	Open fracture of vault of skull with subarachnoid, subdural, and extradural hemorrhage, with brief [less than one hour] loss of consciousness
873	Open fracture of vault of skull with subarachnoid, subdural, and extradural hemorrhage, with moderate [1-24 hours] loss of consciousness
874	Open fracture of vault of skull with subarachnoid, subdural, and extradural hemorrhage, with moderate [1-24 hours] loss of consciousness
875	Open fracture of vault of skull with subarachnoid, subdural, and extradural hemorrhage, with prolonged [more than 24 hours] loss of consciousness, without return to pre-existing conscious level
876	Open fracture of vault of skull with subarachnoid, subdural, and extradural hemorrhage, with loss of consciousness of unspecified duration
879	Open fracture of vault of skull with subarachnoid, subdural, and extradural hemorrhage, with concussion, unspecified
88	Open fracture of vault of skull with other and unspecified intracranial hemorrhage, unspecified state of consciousness
881	Open fracture of vault of skull with other and unspecified intracranial hemorrhage, with no loss of consciousness
882	Open fracture of vault of skull with other and unspecified intracranial hemorrhage, with brief [less than one hour] loss of
883	Open fracture of vault of skull with other and unspecified intracranial hemorrhage, with moderate [1-24 hours] loss of consciousness
884	Open fracture of vault of skull with other and unspecified intracranial hemorrhage, with prolonged [more than 24 hours] loss of consciousness and return to pre-existing conscious level
885	Open fracture of vault of skull with other and unspecified intracranial hemorrhage, with prolonged [more than 24 hours] loss of consciousness, without return to pre-existing conscious level
886	Open fracture of vault of skull with other and unspecified intracranial hemorrhage, with loss of consciousness of unspecified duration
889	Open fracture of vault of skull with other and unspecified intracranial hemorrhage, with concussion, unspecified
89	Open fracture of vault of skull with intracranial injury of other and unspecified nature, unspecified state of consciousness
891	Open fracture of vault of skull with intracranial injury of other and unspecified nature, with no loss of consciousness
892	Open fracture of vault of skull with intracranial injury of other and unspecified nature, with brief [less than one hour] loss of consciousness
893	Open fracture of vault of skull with intracranial injury of other and unspecified nature, with moderate [1-24 hours] loss of consciousness
894	Open fracture of vault of skull with intracranial injury of other and unspecified nature, with prolonged [more than 24 hours] loss of consciousness and return to pre-existing conscious level
895	Open fracture of vault of skull with intracranial injury of other and unspecified nature, with prolonged [more than 24 hours] loss of consciousness, without return to pre-existing conscious level
896	Open fracture of vault of skull with intracranial injury of other and unspecified nature, with loss of consciousness of unspecified duration
899	Open fracture of vault of skull with intracranial injury of other and unspecified nature, with concussion, unspecified
81	Closed fracture of base of skull without mention of intra cranial injury, unspecified state of consciousness
811	Closed fracture of base of skull without mention of intra cranial injury, with no loss of consciousness
812	Closed fracture of base of skull without mention of intra cranial injury, with brief [less than one hour] loss of consciousness
813	Closed fracture of base of skull without mention of intra cranial injury, with moderate [1-24 hours] loss of consciousness
814	Closed fracture of base of skull without mention of intra cranial injury, with prolonged [more than 24 hours] loss of consciousness and return to pre-existing conscious level
815	Closed fracture of base of skull without mention of intra cranial injury, with prolonged [more than 24 hours] loss of consciousness, without return to pre-existing conscious level
816	Closed fracture of base of skull without mention of intra cranial injury, with loss of consciousness of unspecified duration
819	Closed fracture of base of skull without mention of intra cranial injury, with concussion, unspecified
811	Closed fracture of base of skull with cerebral laceration and contusion, unspecified state of consciousness
8111	Closed fracture of base of skull with cerebral laceration and contusion, with no loss of consciousness
8112	Closed fracture of base of skull with cerebral laceration and contusion, with brief [less than one hour] loss of consciousness
8113	Closed fracture of base of skull with cerebral laceration and contusion, with moderate [1-24 hours] loss of consciousness
8114	Closed fracture of base of skull with cerebral laceration and contusion, with prolonged [more than 24 hours] loss of consciousness and return to pre-existing conscious level
8115	Closed fracture of base of skull with cerebral laceration and contusion, with prolonged [more than 24 hours] loss of consciousness, without return to pre-existing conscious level
8116	Closed fracture of base of skull with cerebral laceration and contusion, with loss of consciousness of unspecified duration
8119	Closed fracture of base of skull with cerebral laceration and contusion, with concussion, unspecified
812	Closed fracture of base of skull with subarachnoid, subdural, and extradural hemorrhage, unspecified state of consciousness
8121	Closed fracture of base of skull with subarachnoid, subdural, and extradural hemorrhage, with no loss of consciousness
8122	Closed fracture of base of skull with subarachnoid, subdural, and extradural hemorrhage, with brief [less than one hour] loss of consciousness
8123	Closed fracture of base of skull with subarachnoid, subdural, and extradural hemorrhage, with moderate [1-24 hours] loss of consciousness
8124	Closed fracture of base of skull with subarachnoid, subdural, and extradural hemorrhage, with prolonged [more than 24 hours] loss of consciousness and return to pre-existing conscious level
83	Other closed skull fracture without mention of intracranial injury, unspecified state of consciousness
831	Other closed skull fracture without mention of intracranial injury, with no loss of consciousness
832	Other closed skull fracture without mention of intracranial injury, with brief [less than one hour] loss of consciousness
833	Other closed skull fracture without mention of intracranial injury, with moderate [1-24 hours] loss of consciousness
834	Other closed skull fracture without mention of intracranial injury, with prolonged [more than 24 hours] loss of consciousness and return to pre-existing conscious level
835	Other closed skull fracture without mention of intracranial injury, with prolonged [more than 24 hours] loss of consciousness, without return to pre-existing conscious level
836	Other closed skull fracture without mention of intracranial injury, with loss of consciousness of unspecified duration
839	Other closed skull fracture without mention of intracranial injury, with concussion, unspecified
831	Other closed skull fracture with cerebral laceration and contusion, unspecified state of consciousness
8311	Other closed skull fracture with cerebral laceration and contusion, with no loss of consciousness
8312	Other closed skull fracture with cerebral laceration and contusion, with brief [less than one hour] loss of consciousness
8313	Other closed skull fracture with cerebral laceration and contusion, with moderate [1-24 hours] loss of consciousness
8314	Other closed skull fracture with cerebral laceration and contusion, with prolonged [more than 24 hours] loss of consciousness and return to pre-existing conscious level
8315	Other closed skull fracture with cerebral laceration and contusion, with prolonged [more than 24 hours] loss of consciousness, without return to pre-existing conscious level
8316	Other closed skull fracture with cerebral laceration and contusion, with loss of consciousness of unspecified duration
8319	Other closed skull fracture with cerebral laceration and contusion, with concussion, unspecified
832	Other closed skull fracture with subarachnoid, subdural, and extradural hemorrhage, unspecified state of consciousness
8321	Other closed skull fracture with subarachnoid, subdural, and extradural hemorrhage, with no loss of consciousness
8322	Other closed skull fracture with subarachnoid, subdural, and extradural hemorrhage, with brief [less than one hour] loss of consciousness
8323	Other closed skull fracture with subarachnoid, subdural, and extradural hemorrhage, with moderate [1-24 hours] loss of consciousness
8324	Other closed skull fracture with subarachnoid, subdural, and extradural hemorrhage, with prolonged [more than 24 hours] loss of consciousness and return to pre-existing conscious level
8325	Other closed skull fracture with subarachnoid, subdural, and extradural hemorrhage, with prolonged [more than 24 hours] loss of consciousness, without return to pre-existing conscious level
8326	Other closed skull fracture with subarachnoid, subdural, and extradural hemorrhage, with loss of consciousness of unspecified duration
8329	Other closed skull fracture with subarachnoid, subdural, and extradural hemorrhage, with concussion, unspecified
833	Other closed skull fracture with other and unspecified intracranial hemorrhage, unspecified state of unconsciousness
8331	Other closed skull fracture with other and unspecified intracranial hemorrhage, with no loss of consciousness
8332	Other closed skull fracture with other and unspecified intracranial hemorrhage, with brief [less than one hour] loss of consciousness
8333	Other closed skull fracture with other and unspecified intracranial hemorrhage, with moderate [1-24 hours] loss of consciousness
8334	Other closed skull fracture with other and unspecified intracranial hemorrhage, with prolonged [more than 24 hours] loss of consciousness and return to pre-existing conscious level
8335	Other closed skull fracture with other and unspecified intracranial hemorrhage, with prolonged [more than 24 hours] loss of consciousness, without return to pre-existing conscious level
8336	Other closed skull fracture with other and unspecified intracranial hemorrhage, with loss of consciousness of unspecified duration
8339	Other closed skull fracture with other and unspecified intracranial hemorrhage, with concussion, unspecified
834	Other closed skull fracture with intracranial injury of other and unspecified nature, unspecified state of consciousness
8341	Other closed skull fracture with intracranial injury of other and unspecified nature, with no loss of consciousness
8342	Other closed skull fracture with intracranial injury of other and unspecified nature, with brief [less than one hour] loss of consciousness
8343	Other closed skull fracture with intracranial injury of other and unspecified nature, with moderate [1-24 hours] loss of consciousness
8344	Other closed skull fracture with intracranial injury of other and unspecified nature, with prolonged [more than 24 hours] loss of consciousness and return to pre-existing conscious level
8345	Other closed skull fracture with intracranial injury of other and unspecified nature, with prolonged [more than 24 hours] loss of consciousness, without return to pre-existing conscious level
853	Concussion with prolonged loss of consciousness and return to pre-existing conscious level
85193	Other and unspecified cerebral laceration and contusion, with open intracranial wound, with moderate [1-24 hours] loss of consciousness
85194	Other and unspecified cerebral laceration and contusion, with open intracranial wound, with prolonged [more than 24 hours] loss of consciousness and return to pre-existing conscious level
85195	Other and unspecified cerebral laceration and contusion, with open intracranial wound, with prolonged [more than 24 hours] loss of consciousness without return to pre-existing conscious level
85196	Other and unspecified cerebral laceration and contusion, with open intracranial wound, with loss of consciousness of unspecified duration
85199	Other and unspecified cerebral laceration and contusion, with open intracranial wound, with concussion, unspecified
852	Subarachnoid hemorrhage following injury without mention of open intracranial wound, unspecified state of consciousness
8521	Subarachnoid hemorrhage following injury without mention of open intracranial wound, with no loss of consciousness
85412	Intracranial injury of other and unspecified nature with open intracranial wound, with brief [less than one hour] loss of consciousness
85413	Intracranial injury of other and unspecified nature with open intracranial wound, with moderate [1-24 hours] loss of consciousness
85414	Intracranial injury of other and unspecified nature with open intracranial wound, with prolonged [more than 24 hours] loss of consciousness and return to pre-existing conscious level
85415	Intracranial injury of other and unspecified nature with open intracranial wound, with prolonged [more than 24 hours] loss of consciousness without return to pre-existing conscious level
85416	Intracranial injury of other and unspecified nature with open intracranial wound, with loss of consciousness of unspecified duration
85419	Intracranial injury of other and unspecified nature with open intracranial wound, with concussion, unspecified
8411	Closed fractures involving skull or face with other bones, with cerebral laceration and contusion, with no loss of consciousness
842	Closed fractures involving skull or face with other bones with subarachnoid, subdural, and extradural hemorrhage, unspecified state of consciousness
8421	Closed fractures involving skull or face with other bones with subarachnoid, subdural, and extradural hemorrhage, with no loss of consciousness
8422	Closed fractures involving skull or face with other bones with subarachnoid, subdural, and extradural hemorrhage, with brief [less than one hour] loss of consciousness
8423	Closed fractures involving skull or face with other bones with subarachnoid, subdural, and extradural hemorrhage, with moderate [1-24 hours] loss of consciousness
8424	Closed fractures involving skull or face with other bones with subarachnoid, subdural, and extradural hemorrhage, with prolonged [more than 24 hours] loss of consciousness and return to pre-existing conscious level
8425	Closed fractures involving skull or face with other bones with subarachnoid, subdural, and extradural hemorrhage, with prolonged [more than 24 hours] loss of consciousness, without return to pre-existing conscious level
8426	Closed fractures involving skull or face with other bones with subarachnoid, subdural, and extradural hemorrhage, with loss of consciousness of unspecified duration
8429	Closed fractures involving skull or face with other bones with subarachnoid, subdural, and extradural hemorrhage, with concussion, unspecified
843	Closed fractures involving skull or face with other bones, with other and unspecified intracranial hemorrhage, unspecified state of consciousness
8431	Closed fractures involving skull or face with other bones, with other and unspecified intracranial hemorrhage, with no loss of consciousness
8432	Closed fractures involving skull or face with other bones, with other and unspecified intracranial hemorrhage, with brief [less than one hour] loss of consciousness
8433	Closed fractures involving skull or face with other bones, with other and unspecified intracranial hemorrhage, with moderate [1-24 hours] loss of consciousness
8525	Extradural hemorrhage following injury with open intracranial wound, unspecified state of consciousness
85251	Extradural hemorrhage following injury with open intracranial wound, with no loss of consciousness
85252	Extradural hemorrhage following injury with open intracranial wound, with brief [less than one hour] loss of consciousness
85253	Extradural hemorrhage following injury with open intracranial wound, with moderate [1-24 hours] loss of consciousness
85254	Extradural hemorrhage following injury with open intracranial wound, with prolonged [more than 24 hours] loss of consciousness and return to pre-existing conscious level
85255	Extradural hemorrhage following injury with open intracranial wound, with prolonged [more than 24 hours] loss of consciousness without return to pre-existing conscious level
85256	Extradural hemorrhage following injury with open intracranial wound, with loss of consciousness of unspecified duration
85259	Extradural hemorrhage following injury with open intracranial wound, with concussion, unspecified
853	Other and unspecified intracranial hemorrhage following injury without mention of open intracranial wound, unspecified state of consciousness
8531	Other and unspecified intracranial hemorrhage following injury without mention of open intracranial wound, with no loss of consciousness
8532	Other and unspecified intracranial hemorrhage following injury without mention of open intracranial wound, with brief [less than one hour] loss of consciousness
8533	Other and unspecified intracranial hemorrhage following injury without mention of open intracranial wound, with moderate [1-24 hours] loss of consciousness
8534	Other and unspecified intracranial hemorrhage following injury without mention of open intracranial wound, with prolonged [more than 24 hours] loss of consciousness and return to pre- existing conscious level
8535	Other and unspecified intracranial hemorrhage following injury without mention of open intracranial wound, with prolonged [more than 24 hours] loss of consciousness without return to pre-existing conscious level
8536	Other and unspecified intracranial hemorrhage following injury without mention of open intracranial wound, with loss of consciousness of unspecified duration
8539	Other and unspecified intracranial hemorrhage following injury without mention of open intracranial wound, with concussion, unspecified
8531	Other and unspecified intracranial hemorrhage following injury with open intracranial wound, unspecified state of consciousness
85311	Other and unspecified intracranial hemorrhage following injury with open intracranial wound, with no loss of consciousness
85312	Other and unspecified intracranial hemorrhage following injury with open intracranial wound, with brief [less than one hour] loss of consciousness
85313	Other and unspecified intracranial hemorrhage following injury with open intracranial wound, with moderate [1-24 hours] loss of consciousness
85314	Other and unspecified intracranial hemorrhage following injury with open intracranial wound, with prolonged [more than 24 hours] loss of consciousness and return to pre-existing conscious level
85315	Other and unspecified intracranial hemorrhage following injury with open intracranial wound, with prolonged [more than 24 hours] loss of consciousness without return to pre-existing conscious level
85316	Other and unspecified intracranial hemorrhage following injury with open intracranial wound, with loss of consciousness of unspecified duration
85319	Other and unspecified intracranial hemorrhage following injury with open intracranial wound, with concussion, unspecified
854	Intracranial injury of other and unspecified nature without mention of open intracranial wound, unspecified state of consciousness
8541	Intracranial injury of other and unspecified nature without mention of open intracranial wound, with no loss of consciousness
8542	Intracranial injury of other and unspecified nature without mention of open intracranial wound, with brief [less than one hour] loss of consciousness
8543	Intracranial injury of other and unspecified nature without mention of open intracranial wound, with moderate [1-24 hours] loss of consciousness
8544	Intracranial injury of other and unspecified nature without mention of open intracranial wound, with prolonged [more than 24 hours] loss of consciousness and return to pre-existing conscious level
8545	Intracranial injury of other and unspecified nature without mention of open intracranial wound, with prolonged [more than 24 hours] loss of consciousness without return to pre-existing conscious level
8546	Intracranial injury of other and unspecified nature without mention of open intracranial wound, with loss of consciousness of unspecified duration
8549	Intracranial injury of other and unspecified nature without mention of open intracranial wound, with concussion, unspecified
8541	Intracranial injury of other and unspecified nature with open intracranial wound, unspecified state of consciousness
85411	Intracranial injury of other and unspecified nature with open intracranial wound, with no loss of consciousness
85412	Intracranial injury of other and unspecified nature with open intracranial wound, with brief [less than one hour] loss of consciousness
85413	Intracranial injury of other and unspecified nature with open intracranial wound, with moderate [1-24 hours] loss of consciousness
85414	Intracranial injury of other and unspecified nature with open intracranial wound, with prolonged [more than 24 hours] loss of consciousness and return to pre-existing conscious level
85415	Intracranial injury of other and unspecified nature with open intracranial wound, with prolonged [more than 24 hours] loss of consciousness without return to pre-existing conscious level
85416	Intracranial injury of other and unspecified nature with open intracranial wound, with loss of consciousness of unspecified duration
85419	Intracranial injury of other and unspecified nature with open intracranial wound, with concussion, unspecified
8434	Closed fractures involving skull or face with other bones, with other and unspecified intracranial hemorrhage, with prolonged [more than 24 hours] loss of consciousness and return to pre- existing conscious level
8435	Closed fractures involving skull or face with other bones, with other and unspecified intracranial hemorrhage, with prolonged [more than 24 hours] loss of consciousness, without return to pre-existing conscious level
8436	Closed fractures involving skull or face with other bones, with other and unspecified intracranial hemorrhage, with loss of consciousness of unspecified duration
8439	Closed fractures involving skull or face with other bones, with other and unspecified intracranial hemorrhage, with concussion, unspecified
844	Closed fractures involving skull or face with other bones, with intracranial injury of other and unspecified nature, unspecified state of consciousness
8441	Closed fractures involving skull or face with other bones, with intracranial injury of other and unspecified nature, with no loss of consciousness
8442	Closed fractures involving skull or face with other bones, with intracranial injury of other and unspecified nature, with brief [less than one hour] loss of consciousness
8443	Closed fractures involving skull or face with other bones, with intracranial injury of other and unspecified nature, with moderate [1-24 hours] loss of consciousness
8444	Closed fractures involving skull or face with other bones, with intracranial injury of other and unspecified nature, with prolonged [more than 24 hours] loss of consciousness and return to pre-existing conscious level
8445	Closed fractures involving skull or face with other bones, with intracranial injury of other and unspecified nature, with prolonged [more than 24 hours] loss of consciousness, without return to pre-existing conscious level
8446	Closed fractures involving skull or face with other bones, with intracranial injury of other and unspecified nature, with loss of consciousness of unspecified duration
8449	Closed fractures involving skull or face with other bones, with intracranial injury of other and unspecified nature, with concussion, unspecified
845	Open fractures involving skull or face with other bones, without mention of intracranial injury, unspecified state of consciousness
8451	Open fractures involving skull or face with other bones, without mention of intracranial injury, with no loss of consciousness
8452	Open fractures involving skull or face with other bones, without mention of intracranial injury, with brief [less than one hour] loss of consciousness
8453	Open fractures involving skull or face with other bones, without mention of intracranial injury, with moderate [1-24 hours] loss of consciousness
8454	Open fractures involving skull or face with other bones, without mention of intracranial injury, with prolonged [more than 24 hours] loss of consciousness and return to pre-existing conscious level
8455	Open fractures involving skull or face with other bones, without mention of intracranial injury, with prolonged [more than 24 hours] loss of consciousness, without return to pre-existing conscious level
8456	Open fractures involving skull or face with other bones, without mention of intracranial injury, with loss of consciousness of unspecified duration
8459	Open fractures involving skull or face with other bones, without mention of intracranial injury, with concussion, unspecified
846	Open fractures involving skull or face with other bones, with cerebral laceration and contusion, unspecified state of consciousness
8461	Open fractures involving skull or face with other bones, with cerebral laceration and contusion, with no loss of consciousness
8462	Open fractures involving skull or face with other bones, with cerebral laceration and contusion, with brief [less than one hour] loss of consciousness
8463	Open fractures involving skull or face with other bones, with cerebral laceration and contusion, with moderate [1-24 hours] loss of consciousness
8464	Open fractures involving skull or face with other bones, with cerebral laceration and contusion, with prolonged [more than 24 hours] loss of consciousness and return to pre-existing conscious level
8465	Open fractures involving skull or face with other bones, with cerebral laceration and contusion, with prolonged [more than 24 hours] loss of consciousness, without return to pre-existing conscious level
8466	Open fractures involving skull or face with other bones, with cerebral laceration and contusion, with loss of consciousness of unspecified duration
8469	Open fractures involving skull or face with other bones, with cerebral laceration and contusion, with concussion, unspecified
847	Open fractures involving skull or face with other bones with subarachnoid, subdural, and extradural hemorrhage, unspecified state of consciousness
8471	Open fractures involving skull or face with other bones with subarachnoid, subdural, and extradural hemorrhage, with no loss of consciousness
8472	Open fractures involving skull or face with other bones with subarachnoid, subdural, and extradural hemorrhage, with brief [less than one hour] loss of consciousness
8473	Open fractures involving skull or face with other bones with subarachnoid, subdural, and extradural hemorrhage, with moderate [1-24 hours] loss of consciousness
8513	Cortex (cerebral) contusion without mention of open intracranial wound, with moderate [1-24 hours] loss of consciousness
8514	Cortex (cerebral) contusion without mention of open intracranial wound, with prolonged [more than 24 hours] loss of consciousness and return to pre-existing conscious level
8515	Cortex (cerebral) contusion without mention of open intracranial wound, with prolonged [more than 24 hours] loss of consciousness without return to pre-existing conscious level
8516	Cortex (cerebral) contusion without mention of open intracranial wound, with loss of consciousness of unspecified duration
8346	Other closed skull fracture with intracranial injury of other and unspecified nature, with loss of consciousness of unspecified duration
8349	Other closed skull fracture with intracranial injury of other and unspecified nature, with concussion, unspecified
835	Other open skull fracture without mention of injury, unspecified state of consciousness
8351	Other open skull fracture without mention of intracranial injury, with no loss of consciousness
8352	Other open skull fracture without mention of intracranial injury, with brief [less than one hour] loss of consciousness
8353	Other open skull fracture without mention of intracranial injury, with moderate [1-24 hours] loss of consciousness
8354	Other open skull fracture without mention of intracranial injury, with prolonged [more than 24 hours] loss of consciousness and return to pre-existing conscious level
8355	Other open skull fracture without mention of intracranial injury, with prolonged [more than 24 hours] loss of consciousness, without return to pre-existing conscious level
8356	Other open skull fracture without mention of intracranial injury, with loss of consciousness of unspecified duration
8359	Other open skull fracture without mention of intracranial injury, with concussion, unspecified
836	Other open skull fracture with cerebral laceration and contusion, unspecified state of consciousness
8361	Other open skull fracture with cerebral laceration and contusion, with no loss of consciousness
8362	Other open skull fracture with cerebral laceration and contusion, with brief [less than one hour] loss of consciousness
8363	Other open skull fracture with cerebral laceration and contusion, with moderate [1-24 hours] loss of consciousness
8364	Other open skull fracture with cerebral laceration and contusion, with prolonged [more than 24 hours] loss of consciousness and return to pre-existing conscious level
8365	Other open skull fracture with cerebral laceration and contusion, with prolonged [more than 24 hours] loss of consciousness, without return to pre-existing conscious level
8366	Other open skull fracture with cerebral laceration and contusion, with loss of consciousness of unspecified duration
8369	Other open skull fracture with cerebral laceration and contusion, with concussion, unspecified
837	Other open skull fracture with subarachnoid, subdural, and extradural hemorrhage, unspecified state of consciousness
8371	Other open skull fracture with subarachnoid, subdural, and extradural hemorrhage, with no loss of consciousness
8372	Other open skull fracture with subarachnoid, subdural, and extradural hemorrhage, with brief [less than one hour] loss of consciousness
8373	Other open skull fracture with subarachnoid, subdural, and extradural hemorrhage, with moderate [1-24 hours] loss of consciousness
8374	Other open skull fracture with subarachnoid, subdural, and extradural hemorrhage, with prolonged [more than 24 hours] loss of consciousness and return to pre-existing conscious level
8375	Other open skull fracture with subarachnoid, subdural, and extradural hemorrhage, with prolonged [more than 24 hours] loss of consciousness, without return to pre-existing conscious level
8376	Other open skull fracture with subarachnoid, subdural, and extradural hemorrhage, with loss of consciousness of unspecified duration
8379	Other open skull fracture with subarachnoid, subdural, and extradural hemorrhage, with concussion, unspecified
838	Other open skull fracture with other and unspecified intracranial hemorrhage, unspecified state of consciousness
8381	Other open skull fracture with other and unspecified intracranial hemorrhage, with no loss of consciousness
8382	Other open skull fracture with other and unspecified intracranial hemorrhage, with brief [less than one hour] loss of consciousness
8383	Other open skull fracture with other and unspecified intracranial hemorrhage, with moderate [1-24 hours] loss of consciousness
8384	Other open skull fracture with other and unspecified intracranial hemorrhage, with prolonged [more than 24 hours] loss of consciousness and return to pre-existing conscious level
8385	Other open skull fracture with other and unspecified intracranial hemorrhage, with prolonged [more than 24 hours] loss of consciousness, without return to pre-existing conscious level
8386	Other open skull fracture with other and unspecified intracranial hemorrhage, with loss of consciousness of unspecified duration
8389	Other open skull fracture with other and unspecified intracranial hemorrhage, with concussion, unspecified
839	Other open skull fracture with intracranial injury of other and unspecified nature, unspecified state of consciousness
8391	Other open skull fracture with intracranial injury of other and unspecified nature, with no loss of consciousness
8392	Other open skull fracture with intracranial injury of other and unspecified nature, with brief [less than one hour] loss of consciousness
8393	Other open skull fracture with intracranial injury of other and unspecified nature, with moderate [1-24 hours] loss of consciousness
8394	Other open skull fracture with intracranial injury of other and unspecified nature, with prolonged [more than 24 hours] loss of consciousness and return to pre-existing conscious level
8395	Other open skull fracture with intracranial injury of other and unspecified nature, with prolonged [more than 24 hours] loss of consciousness, without return to pre-existing conscious level
8396	Other open skull fracture with intracranial injury of other and unspecified nature, with loss of consciousness of unspecified duration
8399	Other open skull fracture with intracranial injury of other and unspecified nature, with concussion, unspecified
84	Closed fractures involving skull or face with other bones, without mention of intracranial injury, unspecified state of consciousness
841	Closed fractures involving skull or face with other bones, without mention of intracranial injury, with no loss of consciousness
842	Closed fractures involving skull or face with other bones, without mention of intracranial injury, with brief [less than one hour] loss of consciousness
843	Closed fractures involving skull or face with other bones, without mention of intracranial injury, with moderate [1-24 hours] loss of consciousness
844	Closed fractures involving skull or face with other bones, without mention or intracranial injury, with prolonged [more than 24 hours] loss of consciousness and return to pre-existing conscious level
845	Closed fractures involving skull of face with other bones, without mention of intracranial injury, with prolonged [more than 24 hours] loss of consciousness, without return to pre-existing conscious level
846	Closed fractures involving skull of face with other bones, without mention of intracranial injury, with loss of consciousness of unspecified duration
849	Closed fractures involving skull of face with other bones, without mention of intracranial injury, with concussion, unspecified
841	Closed fractures involving skull or face with other bones, with cerebral laceration and contusion, unspecified state of consciousness
8474	Open fractures involving skull or face with other bones with subarachnoid, subdural, and extradural hemorrhage, with prolonged [more than 24 hours] loss of consciousness and return to pre-existing conscious level
8475	Open fractures involving skull or face with other bones with subarachnoid, subdural, and extradural hemorrhage, with prolonged [more than 24 hours] loss of consciousness, without return to pre-existing conscious level
8476	Open fractures involving skull or face with other bones with subarachnoid, subdural, and extradural hemorrhage, with loss of consciousness of unspecified duration
8479	Open fractures involving skull or face with other bones with subarachnoid, subdural, and extradural hemorrhage, with concussion, unspecified
848	Open fractures involving skull or face with other bones, with other and unspecified intracranial hemorrhage, unspecified state of consciousness
8481	Open fractures involving skull or face with other bones, with other and unspecified intracranial hemorrhage, with no loss of consciousness
8482	Open fractures involving skull or face with other bones, with other and unspecified intracranial hemorrhage, with brief [less than one hour] loss of consciousness
8483	Open fractures involving skull or face with other bones, with other and unspecified intracranial hemorrhage, with moderate [1-24 hours] loss of consciousness
8484	Open fractures involving skull or face with other bones, with other and unspecified intracranial hemorrhage, with prolonged [more than 24 hours] loss of consciousness and return to pre-existing conscious level
8485	Open fractures involving skull or face with other bones, with other and unspecified intracranial hemorrhage, with prolonged [more than 24 hours] loss consciousness, without return to pre-existing conscious level
8486	Open fractures involving skull or face with other bones, with other and unspecified intracranial hemorrhage, with loss of consciousness of unspecified duration
8489	Open fractures involving skull or face with other bones, with other and unspecified intracranial hemorrhage, with concussion, unspecified
849	Open fractures involving skull or face with other bones, with intracranial injury of other and unspecified nature, unspecified state of consciousness
8491	Open fractures involving skull or face with other bones, with intracranial injury of other and unspecified nature, with no loss of consciousness
8492	Open fractures involving skull or face with other bones, with intracranial injury of other and unspecified nature, with brief [less than one hour] loss of consciousness
8493	Open fractures involving skull or face with other bones, with intracranial injury of other and unspecified nature, with moderate [1-24 hours] loss of consciousness
8494	Open fractures involving skull or face with other bones, with intracranial injury of other and unspecified nature, with prolonged [more than 24 hours] loss of consciousness and return to pre-existing conscious level
8495	Open fractures involving skull or face with other bones, with intracranial injury of other and unspecified nature, with prolonged [more than 24 hours] loss of consciousness without return to pre-existing conscious level
8496	Open fractures involving skull or face with other bones, with intracranial injury of other and unspecified nature, with loss of consciousness of unspecified duration
8499	Open fractures involving skull or face with other bones, with intracranial injury of other and unspecified nature, with concussion, unspecified
8519	Cortex (cerebral) contusion without mention of open intracranial wound, with concussion, unspecified
8511	Cortex (cerebral) contusion with open intracranial wound, unspecified state of consciousness
85111	Cortex (cerebral) contusion with open intracranial wound, with no loss of consciousness
85112	Cortex (cerebral) contusion with open intracranial wound, with brief [less than one hour] loss of consciousness
85113	Cortex (cerebral) contusion with open intracranial wound, with moderate [1-24 hours] loss of consciousness
85114	Cortex (cerebral) contusion with open intracranial wound, with prolonged [more than 24 hours] loss of consciousness and return to pre-existing conscious level
85115	Cortex (cerebral) contusion with open intracranial wound, with prolonged [more than 24 hours] loss of consciousness without return to pre-existing conscious level
85116	Cortex (cerebral) contusion with open intracranial wound, with loss of consciousness of unspecified duration
85119	Cortex (cerebral) contusion with open intracranial wound, with concussion, unspecified
8512	Cortex (cerebral) laceration without mention of open intracranial wound, unspecified state of consciousness
85121	Cortex (cerebral) laceration without mention of open intracranial wound, with no loss of consciousness
85122	Cortex (cerebral) laceration without mention of open intracranial wound, with brief [less than one hour] loss of consciousness
85123	Cortex (cerebral) laceration without mention of open intracranial wound, with moderate [1-24 hours] loss of consciousness
85124	Cortex (cerebral) laceration without mention of open intracranial wound, with prolonged [more than 24 hours] loss of consciousness and return to pre-existing conscious level
85125	Cortex (cerebral) laceration without mention of open intracranial wound, with prolonged [more than 24 hours] loss of consciousness
85126	Cortex (cerebral) laceration without mention of open intracranial wound, with loss of consciousness of unspecified duration
85129	Cortex (cerebral) laceration without mention of open intracranial wound, with concussion, unspecified
8513	Cortex (cerebral) laceration with open intracranial wound, unspecified state of consciousness
85131	Cortex (cerebral) laceration with open intracranial wound, with no loss of consciousness
85132	Cortex (cerebral) laceration with open intracranial wound, with brief [less than one hour] loss of consciousness
85133	Cortex (cerebral) laceration with open intracranial wound, with moderate [1-24 hours] loss of consciousness
85134	Cortex (cerebral) laceration with open intracranial wound, with prolonged [more than 24 hours] loss of consciousness and return to pre-existing conscious level
85135	Cortex (cerebral) laceration with open intracranial wound, with prolonged [more than 24 hours] loss of consciousness without return to pre-existing conscious level
85136	Cortex (cerebral) laceration with open intracranial wound, with loss of consciousness of unspecified duration
85139	Cortex (cerebral) laceration with open intracranial wound, with concussion, unspecified
8514	Cerebellar or brain stem contusion without mention of open intracranial wound, unspecified state of consciousness
85141	Cerebellar or brain stem contusion without mention of open intracranial wound, with no loss of consciousness
85142	Cerebellar or brain stem contusion without mention of open intracranial wound, with brief [less than one hour] loss of consciousness
85143	Cerebellar or brain stem contusion without mention of open intracranial wound, with moderate [1-24 hours] loss of consciousness
85144	Cerebellar or brain stem contusion without mention of open intracranial wound, with prolonged [more than 24 hours] loss consciousness and return to pre-existing conscious level
85145	Cerebellar or brain stem contusion without mention of open intracranial wound, with prolonged [more than 24 hours] loss of consciousness without return to pre-existing conscious level
85146	Cerebellar or brain stem contusion without mention of open intracranial wound, with loss of consciousness of unspecified duration
85149	Cerebellar or brain stem contusion without mention of open intracranial wound, with concussion, unspecified
8515	Cerebellar or brain stem contusion with open intracranial wound, unspecified state of consciousness
85151	Cerebellar or brain stem contusion with open intracranial wound, with no loss of consciousness
85152	Cerebellar or brain stem contusion with open intracranial wound, with brief [less than one hour] loss of consciousness
85153	Cerebellar or brain stem contusion with open intracranial wound, with moderate [1-24 hours] loss of consciousness
430	Subarachnoid hemorrhage
431	Intracerebral hemorrhage
5430	Subarachnoid hemorrhage
4329	Unspecified intracranial hemorrhage
4321	Subdural hemorrhage
4320	Nontraumatic extradural hemorrhage
7670	Subdural and cerebral hemorrhage
43411	Cerebral embolism with cerebral infarction
4376	Nonpyogenic thrombosis of intracranial venous sinus
V1254	Personal history of transient ischemic attack (TIA), and cerebral infarction without residual deficits
1300	Tuberculous meningitis, unspecified
1301	Tuberculous meningitis, bacteriological or histological examination not done
468	Other specified slow virus infection of central nervous system
469	Unspecified slow virus infection of central nervous system
470	Meningitis due to coxsackie virus
471	Meningitis due to echo virus
478	Other specified viral meningitis
479	Unspecified viral meningitis
491	Meningitis due to adenovirus
498	Other specified non-arthropod-borne viral diseases of central nervous system
499	Unspecified non-arthropod-borne viral diseases of central nervous system
520	Postvaricella encephalitis
530	Herpes zoster with meningitis
5319	Herpes zoster with other nervous system complications
5379	Herpes zoster with other specified complications
5472	Herpes simplex meningitis
550	Postmeasles encephalitis
360	Meningococcal meningitis
361	Meningococcal encephalitis
362	Meningococcemia
363	Waterhouse-Friderichsen syndrome, meningococcal
1302	Tuberculous meningitis, bacteriological or histological examination unknown (at present)
1303	Tuberculous meningitis, tubercle bacilli found (in sputum) by microscopy
1304	Tuberculous meningitis, tubercle bacilli not found (in sputum) by microscopy, but found by bacterial culture
1305	Tuberculous meningitis, tubercle bacilli not found by bacteriological examination, but tuberculosis confirmed histologically
1306	Tuberculous meningitis, tubercle bacilli not found by bacteriological or histological examination, but tuberculosis confirmed by other methods [inoculation of animals]
1310	Tuberculoma of meninges, unspecified
1311	Tuberculoma of meninges, bacteriological or histological examination not done
1312	Tuberculoma of meninges, bacteriological or histological examination unknown (at present)
1313	Tuberculoma of meninges, tubercle bacilli found (in sputum) by microscopy
1314	Tuberculoma of meninges, tubercle bacilli not found (in sputum) by microscopy, but found by bacterial culture
1315	Tuberculoma of meninges, tubercle bacilli not found by bacteriological examination, but tuberculosis confirmed histologically
1316	Tuberculoma of meninges, tubercle bacilli not found by bacteriological or histological examination, but tuberculosis confirmed by other methods [inoculation of animals]
1320	Tuberculoma of brain, unspecified
1321	Tuberculoma of brain, bacteriological or histological examination not done
1322	Tuberculoma of brain, bacteriological or histological examination unknown (at present)
1323	Tuberculoma of brain, tubercle bacilli found (in sputum) by microscopy
1324	Tuberculoma of brain, tubercle bacilli not found (in sputum) by microscopy, but found by bacterial culture
1325	Tuberculoma of brain, tubercle bacilli not found by bacteriological examination, but tuberculosis confirmed histologically
1326	Tuberculoma of brain, tubercle bacilli not found by bacteriological or histological examination, but tuberculosis confirmed by other
1330	Tuberculous abscess of brain, unspecified
1331	Tuberculous abscess of brain, bacteriological or histological examination not done
1332	Tuberculous abscess of brain, bacteriological or histological examination unknown (at present)
1333	Tuberculous abscess of brain, tubercle bacilli found (in sputum) by microscopy
1334	Tuberculous abscess of brain, tubercle bacilli not found (in sputum) by microscopy, but found by bacterial culture
1335	Tuberculous abscess of brain, tubercle bacilli not found by bacteriological examination, but tuberculosis confirmed histologically
1336	Tuberculous abscess of brain, tubercle bacilli not found by bacteriological or histological examination, but tuberculosis confirmed by other methods [inoculation of animals]
1360	Tuberculous encephalitis or myelitis, unspecified
1361	Tuberculous encephalitis or myelitis, bacteriological or histological examination not done
1362	Tuberculous encephalitis or myelitis, bacteriological or histological examination unknown (at present)
1363	Tuberculous encephalitis or myelitis, tubercle bacilli found (in sputum) by microscopy
1364	Tuberculous encephalitis or myelitis, tubercle bacilli not found (in sputum) by microscopy, but found by bacterial culture
1365	Tuberculous encephalitis or myelitis, tubercle bacilli not found by bacteriological examination, but tuberculosis confirmed histologically
1366	Tuberculous encephalitis or myelitis, tubercle bacilli not found by bacteriological or histological examination, but tuberculosis confirmed by other methods [inoculation of animals]
1380	Other specified tuberculosis of central nervous system, unspecified
1381	Other specified tuberculosis of central nervous system, bacteriological or histological examination not done
1382	Other specified tuberculosis of central nervous system, bacteriological or histological examination unknown (at present)
1383	Other specified tuberculosis of central nervous system, tubercle bacilli found (in sputum) by microscopy
1384	Other specified tuberculosis of central nervous system, tubercle bacilli not found (in sputum) by microscopy, but found by bacterial culture
1385	Other specified tuberculosis of central nervous system, tubercle bacilli not found by bacteriological examination, but tuberculosis confirmed histologically
1386	Other specified tuberculosis of central nervous system, tubercle bacilli not found by bacteriological or histological examination, but tuberculosis confirmed by other methods [inoculation of animals]
1390	Unspecified tuberculosis of central nervous system, unspecified
1391	Unspecified tuberculosis of central nervous system, bacteriological or histological examination not done
1392	Unspecified tuberculosis of central nervous system, bacteriological or histological examination unknown (at present)
1393	Unspecified tuberculosis of central nervous system, tubercle bacilli found (in sputum) by microscopy
1394	Unspecified tuberculosis of central nervous system, tubercle bacilli not found (in sputum) by microscopy, but found by bacterial culture
1395	Unspecified tuberculosis of central nervous system, tubercle bacilli not found by bacteriological examination, but tuberculosis confirmed histologically
1396	Unspecified tuberculosis of central nervous system, tubercle bacilli not found by bacteriological or histological examination, but tuberculosis confirmed by other methods [inoculation of animals]
1142	Coccidioidal meningitis
620	Japanese encephalitis
621	Western equine encephalitis
622	Eastern equine encephalitis
623	St. Louis encephalitis
624	Australian encephalitis
625	California virus encephalitis
632	Central european encephalitis
638	Other specified tick-borne viral encephalitis
3239	Unspecified causes of encephalitis, myelitis, and encephalomyelitis
3229	Meningitis, unspecified
3222	Chronic meningitis
3212	Meningitis due to viruses not elsewhere classified
3203	Staphylococcal meningitis
3201	Pneumococcal meningitis
34591	Epilepsy, unspecified, with intractable epilepsy
34570	Epilepsia partialis continua, without mention of intractable epilepsy
34571	Epilepsia partialis continua, with intractable epilepsy
34580	Other forms of epilepsy and recurrent seizures, without mention of intractable epilepsy
34581	Other forms of epilepsy and recurrent seizures, with intractable epilepsy
34590	Epilepsy, unspecified, without mention of intractable epilepsy
34591	Epilepsy, unspecified, with intractable epilepsy
64940	Epilepsy complicating pregnancy, childbirth, or the puerperium, unspecified as to episode of care or not applicable
64941	Epilepsy complicating pregnancy, childbirth, or the puerperium, delivered, with or without mention of antepartum condition
64942	Epilepsy complicating pregnancy, childbirth, or the puerperium, delivered, with mention of postpartum complication
64943	Epilepsy complicating pregnancy, childbirth, or the puerperium, antepartum condition or complication
64944	Epilepsy complicating pregnancy, childbirth, or the puerperium, postpartum condition or complication
3312	Senile degeneration of brain
3313	Communicating hydrocephalus
3314	Obstructive hydrocephalus
33189	Other cerebral degeneration
3319	Cerebral degeneration, unspecified
4378	Other ill-defined cerebrovascular disease
4379	Unspecified cerebrovascular disease
4380	Unspecified cerebrovascular disease
43810	Late effects of cerebrovascular disease, speech and language deficit, unspecified
