# Supplementary material for: A nomogram for predicting sepsis-associated delirium: a retrospective study in MIMIC III
Source: BMC Med Inform Decis Mak. 2023 Sep 15;23:184. doi: 10.1186/s12911-023-02282-5 (PMC10503010; doi:10.1186/s12911-023-02282-5)
Supplement: Supplementary file 2 — Additional file 2: Table S1: characteristics at baseline between the training and validation groups were divided by the 8:2 ratio [file 12911_2023_2282_MOESM2_ESM.xlsx]

## Sheet: Sheet1
characteristics of training cohort and validation cohort
		Total (n=642)	Trainning cohort (n=520)	Validation cohort (n=122)	P-value
Age, years		68.72 [56.87, 79.14]	69.27 [58.19, 79.58]	63.96 [53.57, 74.20]	0.005
Gender (n, %）	Male	326 (50.8)	259 (49.8)	67 (54.9)	0.36
	Female	316 (49.2)	261 (50.2)	55 (45.1)
Ethnicity (n, %)	White	429 (66.8)	355 (68.3)	74 (60.7)
	Asian	18 ( 2.8)	11 ( 2.1)	7 ( 5.7)
	Black	83 (12.9)	66 (12.7)	17 (13.9)
	Hispanic or Latino	26 ( 4.0)	20 ( 3.8)	6 ( 4.9)
	Others	86 (13.4)	68 (13.1)	18 (14.8)
Admission type (n, %)	Elective	42 ( 6.5)	36 ( 6.9)	6 ( 4.9)	0.713
	Emergency	594 (92.5)	479 (92.1)	115 (94.3)
	Urgent	6 ( 0.9)	5 ( 1.0)	1 ( 0.8)
severe score	SAPSII	28.00 [20.00, 38.00]	28.00 [21.00, 38.00]	28.50 [19.00, 37.75]	0.723
	SOFA	5.00 [4.00, 8.00]	5.00 [3.00, 8.00]	6.00 [4.00, 8.00]	0.182
	GCS	15.00 [14.00, 15.00]	15.00 [14.00, 15.00]	15.00 [14.00, 15.00]	0.879
Hospital length of stay, days		10.32 [6.48, 17.89]	10.44 [6.48, 17.89]	10.08 [6.80, 17.94]	0.86
ICU length of stay, days		3.65 [2.00, 7.56]	3.67 [2.01, 7.50]	3.60 [1.99, 8.31]	0.81
Mechanical ventilation (n, %)		322 (50.2)	256 (49.2)	66 (54.1)	0.386
28-day mortality in hospital(n, %)		124 (19.3)	105 (20.2)	19 (15.6)	0.3
Vital signs	Mean heartrate (min-1)	88.96 [76.46, 101.25]	88.96 [76.48, 100.77]	88.78 [76.47, 104.35]	0.572
	Mean arterial pressure (mmHg)	71.89 [66.18, 79.35]	71.84 [66.14, 78.69]	72.90 [66.66, 81.05]	0.428
	Mean respiratory rate (min-1)	19.70 [16.97, 22.72]	19.70 [16.89, 22.74]	19.83 [17.16, 22.54]	0.799
	Mean temperature (°C)	36.83 [36.50, 37.21]	36.83 [36.50, 37.26]	36.84 [36.49, 37.17]	0.901
	Mean SpO2 (%)	97.28 [95.93, 98.54]	97.28 [95.93, 98.48]	97.28 [95.92, 98.63]	0.679
Laboratory tests	Blood glucose (mg/dl)	135.88 [111.21, 166.50]	136.88 [111.34, 165.85]	128.51 [111.25, 172.83]	0.728
	WBC (K/uL)	11.80 [7.40, 16.60]	11.80 [7.50, 16.50]	12.10 [7.32, 16.92]	0.844
	RBC (K/uL)	3.54 [3.04, 4.11]	3.54 [3.01, 4.11]	3.53 [3.13, 4.17]	0.354
	Hemoglobin (g/dL)	10.60 [9.10, 12.50]	10.55 [9.10, 12.50]	10.60 [9.30, 12.40]	0.533
	Platelet (K/uL)	211.00 [142.00, 289.75]	208.50 [141.00, 289.00]	214.00 [149.00, 294.00]	0.601
	HCT (%)	32.65 [28.22, 37.60]	32.60 [28.00, 37.60]	33.00 [29.00, 38.00]	0.375
	Creatinine (mg/dl)	1.30 [0.90, 2.20]	1.30 [0.90, 2.22]	1.30 [0.90, 1.98]	0.792
	Phosphate (mg/dl)	3.60 [2.70, 4.60]	3.60 [2.70, 4.60]	3.65 [2.70, 4.50]	0.941
	BUN (mg/dl)	27.00 [17.00, 46.00]	27.00 [17.00, 45.00]	25.50 [18.00, 49.75]	0.906
	Sodium (K/uL)	137.00 [134.00, 140.00]	137.00 [133.75, 140.00]	137.00 [134.00, 140.75]	0.496
	Potassium (K/uL)	4.20 [3.80, 4.80]	4.20 [3.80, 4.70]	4.30 [3.90, 4.88]	0.256
	Lactate (mmol/L)	1.80 [1.30, 2.80]	1.80 [1.30, 2.90]	1.75 [1.40, 2.48]	0.879
Comorbodity (n, %)	Cardiovascular diseases	410 (63.9)	328 (63.1)	82 (67.2)	0.453
	Peripheral vascular	80 (12.5)	67 (12.9)	13 (10.7)	0.604
	Hypertension	419 (65.3)	338 (65.0)	81 (66.4)	0.853
	Other neurological diseases	80 (12.5)	67 (12.9)	13 (10.7)	0.604
	Chronic pulmonary	220 (34.3)	174 (33.5)	46 (37.7)	0.434
	Renel failure	199 (31.0)	166 (31.9)	33 (27.0)	0.348
	Liver failure	98 (15.3)	81 (15.6)	17 (13.9)	0.753
	DM	242 (37.7)	192 (36.9)	50 (41.0)	0.466
